# Supplementary material for: Phytochemical Analysis and Antiproliferative Activity of Ulex gallii Planch. (Fabaceae), a Medicinal Plant from Galicia (Spain)
Source: Molecules. 2023 Jan 1;28(1):351. doi: 10.3390/molecules28010351 (PMC9822445; doi:10.3390/molecules28010351)
Supplement: Supplementary file 1 [file molecules-28-00351-s001.zip]

Archive with 1 entries (1 files):
- molecules-2092922-supplementary.pdf
